# Supplementary material for: Olfactory Choice for Decomposition Stage in the Burying Beetle Nicrophorus vespilloides: Preference or Aversion?
Source: Insects. 2020 Dec 26;12(1):11. doi: 10.3390/insects12010011 (PMC7824017; doi:10.3390/insects12010011)
Supplement: Supplementary file 1 [file insects-12-00011-s001.zip]

Archive with 6 entries (6 files):
- Table S1.xlsx
- BroodMeasures.txt
- Delclos et al Insects 2020 Supplementary Materials.docx
- PreferenceFreshvControl.txt
- PreferenceOldvControl.txt
- PreferenceOldvFresh.txt
