# Supplementary material for: Olfactory Choice for Decomposition Stage in the Burying Beetle Nicrophorus vespilloides: Preference or Aversion?
Source: Insects. 2020 Dec 26;12(1):11. doi: 10.3390/insects12010011 (PMC7824017; doi:10.3390/insects12010011)
Supplement: Supplementary file 1 [file insects-12-00011-s001.zip › Table S1.xlsx]

## Sheet: Table S1
Compound	Fresh Carcass 1	Fresh Carcass 2	Fresh Carcass 3	Fresh Carcass 4	Old Carcass 1	Old Carcass 2	Old Carcass 3	Old Carcass 4
3-methyl-1-butanol	1.19677	0.0513218	2.74418e-05	0.416039	6.82387	5.52727	27.9203	13.4238
dimethyldisulfide	0	0	0	0	0.0264768	6.18082	9.16349	5.1236
toluene	0.169537	0.0849166	4.54037e-05	0.084833	0.126046	0.0588403	0.049508	0.0781313
hexanal	0	0.0259209	2.19534e-05	0.00864761	0.0867202	0.0584261	0.0436594	0.0629352
butanoic acid	0	0	0	0	0	0	0.183219	0.0610729
3-methyl butanoic acid	0	0	0	0	0.553357	0	9.45584	3.3364
2-methyl butanoic acid	0	0	0	0	0.357116	0	3.73096	1.36269
ethylbenzene	0.0680527	0.0189766	4.54037e-05	0.0290249	0.0310294	0.0182434	0.0199159	0.0230629
o-xylene	0.08313	0.0244875	4.54037e-05	0.0358876	0.032534	0.0208564	0.0226362	0.0253422
p-xylene	0.183171	0.0513018	4.54037e-05	0.0781726	0.0797289	0.0470871	0.0502203	0.0590121
2,4-dithiapentane	0	0	0	0	0	0.0315713	0.0265386	0.01937
heptanal	0.0762599	0.0134642	2.19534e-05	0.0299153	0.0197599	0.0231394	0.0120018	0.0183004
alpha-pinene	0.118498	0.0627698	4.64016e-05	0.0604379	0.093477	0.0404169	0.050867	0.061587
benzaldehyde	0.2157	0.038155	3.84185e-05	0.0846311	0.0900335	0.0553016	0.0699711	0.0717687
dimethyltrisulfide	0	0	0	0	0.0127069	5.66221	3.10134	2.92542
phenol	0.229735	0.0301742	4.69005e-05	0.0866522	0.821555	0.262043	4.19232	1.75864
3-carene	0.0740533	0.00683884	4.64016e-05	0.0269795	0.0128619	0.0402603	0.0129915	0.0220379
octanal	0.0664777	0.0127044	2.14545e-05	0.0264012	0.0251963	0.0153789	0.0216991	0.0207581
d-limonene	0.179192	0.265591	3.39281e-05	0.148272	0.397515	0.132751	0.280151	0.270139
3-methyl phenol	0	0.0104322	5.38857e-05	0.00349536	0.0179318	0.00742295	0	0.00845159
2-ethyl-1-hexanol	0	0.0896346	2.84397e-05	0.0298877	0.060559	0.0548088	0	0.0384559
acetophenone	0.0535989	0.0121679	5.23889e-05	0.0219397	0.0249516	0.0185843	0.383415	0.142317
1-methoxy-ethylbenzene	0.0581762	0.00520744	6.0372e-05	0.021148	0.0107661	0.00965493	0.0108014	0.0104075
4-methyl phenol	0.166408	0.0150109	5.33868e-05	0.0604906	0.0495021	0.0562114	0.02062	0.0421112
nonanal	0.280861	0.0719957	2.84397e-05	0.117628	0.0967219	0.0562507	0.0653925	0.0727883
2,6,10-trimethyl dodecane	0.18192	0.0239905	2.84397e-05	0.0686462	0.0334729	0.0198082	0.0353057	0.0295289
4-ethyl phenol	0	0.00459939	5.33868e-05	0.00155092	0.0319955	0.0302669	0.0201003	0.0274542
phenethyl alcohol	0	0	0	0	1.376	2.07638	3.59439	2.34892
decanal	0.0357859	0.0152552	2.14545e-05	0.0170209	0.023327	0.00996163	0.0129437	0.0154108
2-hydroxy-methylester ethanesulfonic acid	0.0434107	0.00506324	5.9873e-05	0.0161779	0.0144501	0.014226	0.0193193	0.0159985
dodecane	0.231991	0.0207691	2.84397e-05	0.0842629	0.0375991	0.0289391	0.0239013	0.0301465
benzothiazole	0.071297	0.00693635	6.73572e-05	0.0261002	0.0146833	0.0128323	0.0332277	0.0202478
indole	0.425059	0.00753725	5.83762e-05	0.144218	0.0439089	1.77207	10.4162	4.0774
tridecane	0.24049	0.021172	2.84397e-05	0.08723	0.0401776	0.0488189	0	0.0296655
dimethyl tetrasulfide	0	0	0	0	0	0.282736	0.0536172	0.112118
tetradecane	0.303231	0.0347661	2.84397e-05	0.112675	0.0603137	0.0482228	0.046084	0.0515402
diethylphthalate	0.686618	0.036396	7.43424e-05	0.241029	0.0615706	0.0883409	0.0941802	0.0813639
pentadecane	0.234538	0.0293798	2.84397e-05	0.0879822	0.0465965	0.0371162	0.0337708	0.0391612
hexadecane	0.178835	0.0202771	2.84397e-05	0.0663802	0.0311832	0.0228448	0.024425	0.026151
heptadecane	0.179159	0.0231923	2.84397e-05	0.06746	0.031219	0.022663	0.0274074	0.0270964
octadecane	0.09824	0.00648417	2.84397e-05	0.0349175	0.0087315	0.00525222	0.010932	0.00830525
Hexadecanoic acid, methyl ester	0.0508345	0	0	0.0169448	0.00581737	0.00458832	0.00755213	0.00598594
nonadecane	0.0692422	0.00375112	2.84397e-05	0.0243406	0.00544727	0.00374397	0.00607592	0.00508905
Octadecanoic acid, methyl ester	0.056593	0	0	0.0188643	0.00578223	0.00518723	0.007595	0.00618815
