# Supplementary material for: Olfactory Choice for Decomposition Stage in the Burying Beetle Nicrophorus vespilloides: Preference or Aversion?
Source: Insects. 2020 Dec 26;12(1):11. doi: 10.3390/insects12010011 (PMC7824017; doi:10.3390/insects12010011)
Supplement: Supplementary file 1 [file insects-12-00011-s001.zip › BroodMeasures.txt]

Generation	CarcassAge	NoLarvae	TotalMass	MassPerLarva
2	Fresh	21	2.7706	0.131933333
2	Fresh	7	1.3706	0.1958
2	Fresh	18	1.8399	0.102216667
2	Fresh	20	1.9249	0.096245
1	Fresh	19	2.81	0.147894737
1	Fresh	31	2.96	0.095483871
1	Fresh	23	2.91	0.126521739
1	Fresh	25	3.26	0.1304
2	Old	15	2.2702	0.151346667
2	Old	8	0.8045	0.1005625
2	Old	1	0.1108	0.1108
2	Old	2	0.3085	0.15425
1	Old	20	2.35	0.1175
1	Old	18	2.17	0.120555556
1	Old	16	1.8	0.1125
1	Old	12	1.75	0.145833333
1	Old	18	1.99	0.110555556
1	Old	22	2.59	0.117727273
