# Supplementary material for: Olfactory Choice for Decomposition Stage in the Burying Beetle Nicrophorus vespilloides: Preference or Aversion?
Source: Insects. 2020 Dec 26;12(1):11. doi: 10.3390/insects12010011 (PMC7824017; doi:10.3390/insects12010011)
Supplement: Supplementary file 1 [file insects-12-00011-s001.zip › PreferenceFreshvControl.txt]

ID	Fresh	Control
A2	31.07718	27.845998
A3	362.113351	542.286763
A4	41.59725	404.102438
A6	365.505067	0
B3	780.886762	354.085664
B5	229.61371	0
B6	0	376.801361
B8	165.021783	0
B9	43.049284	435.097472
C1	0	75
C2	89	270
C4	816	0
C5	22	847
C6	86	3
C8	72	675
