# Supplementary material for: Olfactory Choice for Decomposition Stage in the Burying Beetle Nicrophorus vespilloides: Preference or Aversion?
Source: Insects. 2020 Dec 26;12(1):11. doi: 10.3390/insects12010011 (PMC7824017; doi:10.3390/insects12010011)
Supplement: Supplementary file 1 [file insects-12-00011-s001.zip › PreferenceOldvControl.txt]

ID	Old	Control
A1	265.4775	367.2366
A2	0	615.684992
A3	0	701.498821
A5	76.544781	0
A6	94.711428	406.062281
B2	645.030545	566.630168
B3	219.694046	869.344203
B4	239.982143	0
B10	54.890998	216.390293
C1	0	1112
C3	91	722
C4	55	82
C6	309	273
C7	0	112
