# Supplementary material for: Olfactory Choice for Decomposition Stage in the Burying Beetle Nicrophorus vespilloides: Preference or Aversion?
Source: Insects. 2020 Dec 26;12(1):11. doi: 10.3390/insects12010011 (PMC7824017; doi:10.3390/insects12010011)
Supplement: Supplementary file 1 [file insects-12-00011-s001.zip › PreferenceOldvFresh.txt]

ID	Old	Fresh
A1	26.020445	0
A3	0	378.734016
A4	0	508.076548
A5	49.328636	85.89031
A6	0	825.209198
A7	22.768659	756.04566
A8	389.286284	591.129805
A9	0	129.588832
A10	0	546.18138
A11	0	644.874768
A12	78.624259	1054.83212
B1	31.820413	0
B2	308.530865	0
B3	0	767.020472
B4	492.227773	272.768145
C1	0	124
C2	177	33
C3	164	774
C4	600	588
C5	56	0
C7	0	765
C8	295	334
